# Supplementary material for: Multiplexed-Based Assessment of DNA Damage Response to Chemotherapies Using Cell Imaging Cytometry
Source: Int J Mol Sci. 2022 May 20;23(10):5701. doi: 10.3390/ijms23105701 (PMC9145608; doi:10.3390/ijms23105701)
Supplement: Supplementary file 1 [file ijms-23-05701-s001.zip]

Archive with 1 entries (1 files):
- ijms-1732056-SI.pdf
